# Supplementary material for: Identification of molecular markers and candidate regions associated with grain number per spike in Pubing3228 using SLAF-BSA
Source: Front Plant Sci. 2024 Mar 5;15:1361621. doi: 10.3389/fpls.2024.1361621 (PMC10948542; doi:10.3389/fpls.2024.1361621)
Supplement: Supplementary file 1 [file Table_1.xlsx]

## Sheet: Grain number per spike
Supplementary Table 1 The statistical information information for grain number per spike in F2 generation derived from the cross between Pubing3228 and Jing4839
No of F2 plant	Grain number per spike
1	45.6667
2	47.3333
3	69.3333
4	51.3333			Grain number per spike	Number of F2 plant	Frequency
5	49.6667			28	1	0.00299552
6	45			31.7593	4	0.00560997
7	56			35.5185	4	0.00955167
8	61.6667			39.2778	12	0.0147852
9	43.3333			43.037	36	0.0208067
10	80.3333			46.7963	43	0.0266201
11	50.3333			50.5556	46	0.0309631
12	65			54.3148	35	0.0327422
13	74			58.0741	46	0.0314776
14	91.6667			61.8333	32	0.0275121
15	71.6667			65.5926	32	0.0218613
16	45.3333			69.3519	22	0.0157927
17	60.3333			73.1111	10	0.0103721
18	46.6667			76.8704	7	0.00619306
19	42.6667			80.6296	6	0.00336181
20	45.3333			84.3889	0	0.00165909
21	66			88.1481	5	0.000744384
22	45.3333			91.9074	3	0.000303636
23	55.6667			>91.91	3	0.000302677
24	34.6667
25	51
26	30		Mean	54.6431
27	45.6667		Stdev	12.1762
28	54.6667
29	62
30	60.6667
31	63.6667
32	45.6667
33	42
34	40.6667
35	47.6667
36	70
37	51
38	47.3333
39	47.6667
40	55.6667
41	41
42	61.3333
43	56.6667
44	56.6667
45	45
46	63.6667
47	53.6667
48	50
49	39.6667
50	42.3333
51	50
52	45.3333
53	36
54	50
55	59.3333
56	54.3333
57	46
58	58
59	46
60	54.3333
61	53.3333
62	60.3333
63	48.3333
64	67
65	57.3333
66	53.6667
67	57.6667
68	59.3333
69	53
70	46.6667
71	61.6667
72	57.6667
73	50
74	52.6667
75	47.6667
76	49
77	43.3333
78	67.3333
79	47
80	50.3333
81	53
82	50
83	68.6667
84	65
85	68
86	55.6667
87	49.6667
88	62.3333
89	80.3333
90	49.3333
91	61.6667
92	62.6667
93	75.3333
94	65.3333
95	73.3333
96	74.6667
97	65.6667
98	48.3333
99	69
100	43.3333
101	48.3333
102	44.3333
103	60
104	71.3333
105	50
106	42.3333
107	45.6667
108	59
109	54.6667
110	60
111	49
112	68.6667
113	66.6667
114	55.3333
115	55.3333
116	46.6667
117	57.3333
118	49
119	65
120	52.3333
121	69
122	44.6667
123	35.6667
124	35.6667
125	62.3333
126	58.3333
127	52
128	51
129	66.6667
130	39.6667
131	54
132	67
133	48
134	46.6667
135	55.6667
136	65.3333
137	40.3333
138	58.6667
139	63
140	49.3333
141	42.3333
142	57.3333
143	48.6667
144	41.6667
145	28
146	29
147	51
148	49.6667
149	65.6667
150	61.6667
151	65
152	43
153	61
154	47.3333
155	52.3333
156	63.3333
157	52
158	63.3333
159	54.6667
160	39.6667
161	52.3333
162	52.6667
163	58
164	53.6667
165	58.6667
166	48.6667
167	51.6667
168	56
169	39.6667
170	64.3333
171	69.3333
172	55
173	77.3333
174	62.6667
175	55.3333
176	39.6667
177	38.3333
178	51.3333
179	62.3333
180	56.3333
181	56
182	46.3333
183	78
184	79.3333
185	56.6667
186	65.3333
187	45.6667
188	38.3333
189	48.6667
190	44.3333
191	42
192	73.6667
193	30.6667
194	47
195	29.5
196	39.6667
197	51
198	43.6667
199	43
200	43
201	54.3333
202	53
203	39.6667
204	88
205	43
206	42
207	70
208	52.3333
209	52.6667
210	57
211	42.3333
212	47
213	55.3333
214	67
215	56
216	59
217	56.6667
218	56.3333
219	34.3333
220	47.6667
221	45.3333
222	43.3333
223	75
224	85.6667
225	40.6667
226	61.6667
227	44.6667
228	55.6667
229	50.6667
230	45.6667
231	37.3333
232	46.3333
233	37.6667
234	65
235	58.6667
236	46.3333
237	56
238	40.3333
239	49.3333
240	40
241	45.6667
242	57
243	40
244	60.3333
245	50.3333
246	35.6667
247	41.3333
248	61.3333
249	67.3333
250	77.3333
251	58
252	66.3333
253	71
254	62.3333
255	41
256	61.6667
257	39.6667
258	52.3333
259	65
260	70
261	57
262	59.6667
263	59.3333
264	53.3333
265	63
266	68.3333
267	70.6667
268	56
269	52.3333
270	57.6667
271	71.3333
272	43.6667
273	36.3333
274	46
275	39
276	64.6667
277	67.3333
278	50
279	49.6667
280	46.3333
281	46.3333
282	56.6667
283	33
284	71.6667
285	65.3333
286	40
287	51
288	61.3333
289	72
290	50.6667
291	91
292	56.3333
293	46
294	52.3333
295	49.6667
296	36.6667
297	47
298	51.6667
299	49
300	50
301	44
302	50
303	57
304	61.3333
305	47.6667
306	65.3333
307	63.3333
308	41.6667
309	41.6667
310	55.6667
311	54.6667
312	60.3333
313	60.3333
314	44.6667
315	58.3333
316	61.3333
317	89.3333
318	62.3333
319	63.6667
320	46
321	32.6667
322	76
323	64
324	40
325	87.3333
326	42
327	44.6667
328	48.6667
329	62
330	86
331	93.6667
332	63
333	95
334	84.6667
335	95.6667
336	41
337	52.6667
338	37.6667
339	47.6667
340	68.3333
341	67
342	48.3333
343	44.6667
344	46.6667
345	57
346	53
347	61.6667
