# Supplementary material for: Identification of molecular markers and candidate regions associated with grain number per spike in Pubing3228 using SLAF-BSA
Source: Front Plant Sci. 2024 Mar 5;15:1361621. doi: 10.3389/fpls.2024.1361621 (PMC10948542; doi:10.3389/fpls.2024.1361621)
Supplement: Supplementary file 2 [file Table_2.xlsx]

## Sheet: Sheet1
Supplementary Table 2 Statistical table of associated area information
Chromosome_ID	Start	End	Size(Mb)	Gene_Number
chr3A	461000000	463000000	2.55	13
chr3A	467000000	467000000	0.76	22
chr3A	467000000	474000000	6.52	53
chr3A	479000000	479000000	0.48	7
chr3A	480000000	481000000	1.38	20
chr3A	482000000	483000000	1.01	12
chr3A	483000000	499000000	16.45	147
chr3A	500000000	507000000	6.23	71
chr3A	507000000	507000000	0.36	6
chr3A	513000000	513000000	0.16	3
chr3A	513000000	514000000	0.76	4
chr3A	514000000	516000000	2.59	40
chr3A	520000000	520000000	0.35	1
chr3A	522000000	535000000	13.7	152
chr3A	538000000	539000000	0.56	1
chr3A	539000000	549000000	9.73	74
chr3A	549000000	551000000	1.88	21
chr5B	128000000	142000000	13.34	120
chr5B	1411565	61082115	59.67	614
chr5B	143000000	150000000	6.83	30
chr5B	195000000	201000000	5.5	10
chr5B	201000000	203000000	1.95	3
chr5B	214000000	214000000	0.22	3
chr5B	215000000	216000000	0.61	4
chr5B	224000000	227000000	3.22	14
chr5B	228000000	237000000	9.55	44
chr5B	238000000	239000000	1.09	1
chr5B	61757977	69567460	7.81	70
chr7B	193000000	200000000	6.49	41
chr7B	200000000	200000000	0.25	11
chr7B	201000000	201000000	0.78	5
chr7B	204000000	209000000	5.5	27
chr7B	209000000	214000000	4.1	31
chr7B	219000000	220000000	1.63	18
chr7B	225000000	226000000	0.14	2
chr7B	276000000	286000000	9.89	22
chr7B	287000000	292000000	4.99	21
chr7B	293000000	296000000	3.32	6
chr7B	299000000	299000000	0.08	1
chr7B	328000000	329000000	0.62	9
chr7B	330000000	330000000	0.06	2
chr7B	330000000	330000000	0.4	1
chr7B	331000000	336000000	4.96	28
chr7B	337000000	355000000	18.52	45
chr7B	356000000	356000000	0.52	10
chr7B	356000000	357000000	0.43	1
chr7B	357000000	358000000	0.44	1
chr7B	384000000	386000000	1.44	8
Total	-	-	-	1850
Chromosome ID: chromosome number; Start: start position of the associated region; End: end position of the associated region; Size: the size of the associated region in Mb; Gene number: number of genes in the associated region.
