# Supplementary material for: Identification of molecular markers and candidate regions associated with grain number per spike in Pubing3228 using SLAF-BSA
Source: Front Plant Sci. 2024 Mar 5;15:1361621. doi: 10.3389/fpls.2024.1361621 (PMC10948542; doi:10.3389/fpls.2024.1361621)
Supplement: Supplementary file 3 [file Table_3.xlsx]

## Sheet: Sheet1
Supplementary Table 3 Statistical table of associated regional information
Chromosome_ID	Start	End	Size(Mb)	Gene_Number
chr3A	462000000	462000000	0.4	4
chr3A	462000000	463000000	0.83	1
chr3A	467000000	467000000	0.37	18
chr3A	468000000	469000000	1.27	8
chr3A	470000000	471000000	1	13
chr3A	471000000	474000000	2.81	22
chr3A	479000000	479000000	0.3	4
chr3A	480000000	481000000	1.38	20
chr3A	482000000	487000000	5.54	63
chr3A	487000000	496000000	9.04	76
chr3A	502000000	503000000	0.91	20
chr3A	503000000	506000000	3.59	30
chr3A	513000000	513000000	0.22	1
chr3A	522000000	524000000	1.19	4
chr3A	524000000	526000000	1.85	3
chr3A	534000000	535000000	1.01	16
chr3A	538000000	539000000	0.6	1
chr3A	539000000	551000000	11.7	96
Total	-	-	-	400
Chromosome ID: chromosome number; Start: start position of the associated region; End: end position of the associated region; Size: the size of the associated region in Mb; Gene number: number of genes in the associated region.
