# Supplementary material for: Identification of molecular markers and candidate regions associated with grain number per spike in Pubing3228 using SLAF-BSA
Source: Front Plant Sci. 2024 Mar 5;15:1361621. doi: 10.3389/fpls.2024.1361621 (PMC10948542; doi:10.3389/fpls.2024.1361621)
Supplement: Supplementary file 4 [file Table_4.xlsx]

## Sheet: Sheet1
Supplementary Table 4 Statistics of SNP annotation results within candidate regions
Type	P vs M	aa vs ab
UPSTREAM	68	59
SYNONYMOUS_CODING	2	2
SPLICE_SITE_REGION	0	1
NON_SYNONYMOUS_CODING	3	3
INTRON	7	6
INTERGENIC	1445	1360
DOWNSTREAM	46	40
Other	0	0
Type: the region or type in which the SNP is located; columns 2-3 are the number of SNPs of the corresponding type present in the association region between parents and between mixed pools, respectively.
