# Supplementary material for: Identification of molecular markers and candidate regions associated with grain number per spike in Pubing3228 using SLAF-BSA
Source: Front Plant Sci. 2024 Mar 5;15:1361621. doi: 10.3389/fpls.2024.1361621 (PMC10948542; doi:10.3389/fpls.2024.1361621)
Supplement: Supplementary file 5 [file Table_5.xlsx]

## Sheet: Sheet1
Supplementary Table 5 Statistics of gene function annotation results in candidate regions
Annotated_databases	Gene Num	Non_Syn Gene Num
NR	395	3
NT	391	2
tremble	397	3
SwissProt	293	1
GO	304	1
KEGG	191	0
COG	160	1
Total	399	3
Annotated databases: functional annotation databases; Gene Number: The corresponding database provides annotation information for the genes in the candidate region, indicating the number of genes for which annotation information is available in that particular database; Non_Syn Gene Num: number of genes with non-synonymous mutations between samples in the candidate region.
