# Supplementary material for: Identification of molecular markers and candidate regions associated with grain number per spike in Pubing3228 using SLAF-BSA
Source: Front Plant Sci. 2024 Mar 5;15:1361621. doi: 10.3389/fpls.2024.1361621 (PMC10948542; doi:10.3389/fpls.2024.1361621)
Supplement: Supplementary file 6 [file Table_6.xlsx]

## Sheet: Sheet1
Supplementary Table 6 Schematic table of topGO enrichment results for genes in the candidate region
GO ID	Term	Type	Significant	KS
GO:0005635	nuclear envelope	CC	1	4.3e-10
GO:0016023	cytoplasmic membrane-bounded vesicle	CC	32	4.6e-08
GO:0048471	perinuclear region of cytoplasm	CC	2	5.8e-07
GO:0031969	chloroplast membrane	CC	1	1.3e-06
GO:0005634	nucleus	CC	56	3.7e-06
GO:0055028	cortical microtubule	CC	1	4.6e-06
GO:0005819	spindle	CC	1	0.00015
GO:0035061	interchromatin granule	CC	3	0.0002
GO:0005874	microtubule	CC	2	0.00022
GO:0043229	intracellular organelle	CC	177	0.00035
GO:0048544	recognition of pollen	BP	3	5.6e-19
GO:0006420	arginyl-tRNA aminoacylation	BP	2	1.8e-11
GO:0055114	oxidation-reduction process	BP	14	8.2e-11
GO:0009747	hexokinase-dependent signalling	BP	1	3.3e-09
GO:0051156	glucose 6-phosphate metabolic process	BP	1	3.3e-09
GO:0006623	protein targeting the vacuole	BP	2	5.4e-09
GO:0006367	transcription initiation from RNA polymer...	BP	1	1.1e-08
GO:0080036	regulation of cytokinin-activated signal...	BP	2	1.4e-08
GO:0045892	negative regulation of transcription, DN...	BP	4	3.7e-08
GO:0060416	response to growth hormone	BP	1	5.5e-08
GO:0004814	arginine-tRNA ligase activity	MF	2	1.8e-11
GO:0004340	glucokinase activity	MF	1	3.8e-09
GO:0004713	protein tyrosine kinase activity	MF	2	6.7e-09
GO:0004867	serine-type endopeptidase inhibitor active	MF	1	8.2e-09
GO:0030170	pyridoxal phosphate binding	MF	8	2.1e-08
GO:0003924	GTPase activity	MF	2	9.4e-08
GO:0004144	diacylglycerol O-acyltransferase activity...	MF	3	1e-07
GO:0015020	glucuronosyltransferase activity	MF	1	1.1e-07
GO:0005525	GTP binding	MF	2	7.1e-07
GO:0004386	helicase activity	MF	2	2.3e-06
ID: number of GO node; Term: name of GO node; Significant: number of genes annotated to the function in the associated region; KS: significance statistic of the enriched node, the smaller the KS value, the more significant the enrichment.
