# Supplementary material for: Identification of molecular markers and candidate regions associated with grain number per spike in Pubing3228 using SLAF-BSA
Source: Front Plant Sci. 2024 Mar 5;15:1361621. doi: 10.3389/fpls.2024.1361621 (PMC10948542; doi:10.3389/fpls.2024.1361621)
Supplement: Supplementary file 7 [file Table_7.xlsx]

## Sheet: Sheet1
Supplementary Table 7 Partial results of KEGG enrichment of genes in candidate regions
Pathway	Enrichment_Factor	Q_value
ABC transporters	19.89	3.3e-11
Glycine, serine, and threonine metabolism	4.32	0.245
Carbon fixation in photosynthetic organisms	4.03	0.327
Alanine, aspartate and glutamate metabolism	4.48	0.497
Spliceosome	2.39	0.518
Vitamin B6 metabolism	9.53	0.751
Carbon metabolism	2.17	0.915
One carbon pool by folate	7.18	1
Aminoacyl-tRNA biosynthesis	3.2	1
Pathway: KEGG pathway name; Enrichment_Factor: enrichment factor; Q_value: significance statistic of enrichment, the smaller the value, the higher the degree of enrichment.
